# Supplementary material for: 5-HT2A receptor loss does not alter acute fluoxetine-induced anxiety and exhibit sex-dependent regulation of cortical immediate early gene expression
Source: Neuronal Signal. 2019 Feb 1;3(1):NS20180205. doi: 10.1042/NS20180205 (PMC7363295; doi:10.1042/NS20180205)
Supplement: Supplementary Table [file NS-2018-0205_supp1.xlsx]

## Sheet: Sheet1
Supplementary table 1. Quantitative PCR primers
Gene	Gene symbol	Forward 5' to 3'	Reverse 5' to 3'
Activity regulated cytoskeletal-associated protein (Arc)	Arc	CCCAAACTCAAGCGCTTTCT	GGCTACTGACTCGCTGGTAA
Brain derived neurotrophic factor exon 9	Bdnf	ATTACCTGGATGCCGCAAAC	GCAGCCTTCCTTGGTGTAAC
Zif268 or early growth response gene 1	Egr1	TGAGCTTACCCGCCATATCC	CGTTCATCACTCCTGGCAAAC
Early growth response gene 2	Egr2	TCCTTTGATCGAGGACAGC	TGGCCAGAGAAACCTCCATCACT
Early growth response gene 3	Egr3	AGAAGCCCAATCCGGAACTTCTT	TGGAAGGAGAGTCGAAAGCGAACT
Early growth response gene 4	Egr4	GCACTTCCTTGGGACTGAAGA	GCTTGTCTCTGGGGAGGGATA
Hypoxanthine guanine phosphoribosyl transferase	Hprt	GCGTCGTGATTAGCGATGATG	AGCAAGTCTTTCAGTCCTGTCC
FBJ osteosarcoma oncogene	Fos	AGGGAGCTGACAGATACACTCC	TGCAACGCAGACTTCTCATC
FBJ murine osteosarcoma viral oncogene homolog B	Fosb	CTCAGTACCTGTCTTCGGTGG	GCTGGTTGTGATTGCGGTG
fos-like antigen 2	Fosl2	GGAACTTTGACACCTCGTCC	GTGGTGATGGCGTTGATTGT
Homer scaffolding protein 1	Homer1	GCTGACCAGTACCCCTTCAC	CGGGTGTTCTCTCATCGTCT
Homer scaffolding protein 2	Homer2	CAGCCGACACTCACCTCAA	CTCCATCTCCCACTTCTTCACA
Homer scaffolding protein 3	Homer3	CGAAGAGACACAGCAGCAAG	CTCAAACAGCCGAACATCCA
Jun proto-oncogene	Jun	CGACCAGAACGATGGACTTTTC	GCAGTTTGTAACCCCTCCCA
Jun B proto-oncogene	Junb	CTTGATCGTCCCCAACAGCA	TGACAAAACCGTCCGCAAAG
Jun D proto-oncogene	Jund	CGCGTTGTTGTGCCATGTAG	ATTTGCATAAAGGGGCGGGA
Serotonin receptor 2A	Htr2a	CGTGTCCATGTTAACCATCC	TCAGGAAGGCTTTGGTTCTG
